# Supplementary material for: Genome-wide analysis of NBS-encoding disease resistance genes in Cucumis sativus and phylogenetic study of NBS-encoding genes in Cucurbitaceae crops
Source: BMC Genomics. 2013 Feb 19;14:109. doi: 10.1186/1471-2164-14-109 (PMC3599390; doi:10.1186/1471-2164-14-109)
Supplement: Additional file 2 — Predicted domains of each NBS-encoding genes and numbers of LRR motifs in cucumber. [file 1471-2164-14-109-S2.xls]

## Sheet: Sheet1
	Additional file 2 Predicted domains of each NBS-encoding genes and numbers of LRR motifs
	Name	Domains	numbers of LRR
	>Cucsa.017460	CC-NBS-LRR	2
	>Cucsa.017490	NBS-LRR	3
	>Cucsa.088220	NBS-LRR	1
	>Cucsa.091880	CC-NBS-LRR	1
	>Cucsa.094560	NBS-LRR	3
	>Cucsa.094580	CC-NBS-LRR	2
	>Cucsa.094650	CC-NBS-LRR	3
	>Cucsa.094660	NBS-LRR	2
	>Cucsa.094670	NBS-LRR	3
	>Cucsa.102240	RPW8-NBS-LRR	2
	>Cucsa.123410	RPW8-NBS-LRR	2
	>Cucsa.128030	CC-NBS-LRR	2
	>Cucsa.128100	CC-NBS-LRR	2
	>Cucsa.128110	CC-NBS-LRR	5
	>Cucsa.128130	CC-NBS-LRR	1
	>Cucsa.128140	CC-NBS-LRR	1
	>Cucsa.132370	CC-NBS-LRR	2
	>Cucsa.133510	CC-NBS-LRR	2
	>Cucsa.163670	CC-NBS-LRR	2
	>Cucsa.178360	NBS-LRR4	4
	>Cucsa.178620	NBS-LRR	2
	>Cucsa.189390	CC-NBS-LRR	2
	>Cucsa.237070	CC-NBS-LRR	2
	>Cucsa.239860	NBS-LRR	2
	>Cucsa.248810	NBS-LRR	4
	>Cucsa.251930	NBS-LRR	3
	>Cucsa.277260	NBS-LRR	3
	>Cucsa.318890	NBS-LRR	4
	>Cucsa.326910	CC-NBS	1
	>Cucsa.328080	CC-NBS-LRR	2
	>Cucsa.337180	NBS-NBS-LRR	2
	>Cucsa.337190	CC-NBS-LRR	2
	>Cucsa.338110	NBS-LRR	3
	>Cucsa.338190	CC-NBS-LRR	1
	>Cucsa.237410	TIR-NBS-LRR	1
	>Cucsa.237440	TIR-NBS-LRR	1
	>Cucsa.237540	TIR-NBS-LRR	5
	>Cucsa.237560	TIR-NBS-LRR	5
	>Cucsa.237520	NBS-LRR	6
	>Cucsa.237530	NBS	0
	>Cucsa.237390	TIR-NBS-LRR	4
	>Cucsa.338650	TIR-NBS-LRR	3
	>Cucsa.338660	TIR-NBS	0
	>Cucsa.155730	NBS-LRR	3
	>Cucsa.091690	NBS-LRR	3
	>Cucsa.178450	TIR-NBS-LRR	5
	>Cucsa.091680	NBS-LRR	2
	>Cucsa.091710	NBS-LRR	2
	>Cucsa.275630	TIR-NBS-LRR	4
	>Cucsa.292710	NBS-LRR	7
	>Cucsa.091840	TIR-NBS-LRR	2
	>Cucsa.091470	TIR-NBS-LRR	4
	>Cucsa.091780	NBS-LRR	4
	>Cucsa.091820	TIR-NBS-LRR	5
	>Cucsa.091460	TIR-NBS	0
	>Cucsa.249360	NBS-LRR	2
	>Cucsa.089350	NBS-LRR	3
