# Supplementary material for: Genome-wide analysis of NBS-encoding disease resistance genes in Cucumis sativus and phylogenetic study of NBS-encoding genes in Cucurbitaceae crops
Source: BMC Genomics. 2013 Feb 19;14:109. doi: 10.1186/1471-2164-14-109 (PMC3599390; doi:10.1186/1471-2164-14-109)
Supplement: Additional file 3 — Sequence identity between 9930 and Gy14 NBS-encoding genes. [file 1471-2164-14-109-S3.xls]

## Sheet: sequence identity
Additional file 3. Sequence identity between 9930 and Gy14 NBS-encoding genes
NBS-encoding genes		GY14 NBS-encoding genes
		Cucsa.017460	Cucsa.163670	Cucsa.128030	Cucsa.338660	Cucsa.338650	Cucsa.338110	Cucsa.337190	Cucsa.337180	Cucsa.338190	Cucsa.094670	Cucsa.094650	Cucsa.094580	Cucsa.094660	Cucsa.189390	Cucsa.133510	Cucsa.091780	Cucsa.091460	Cucsa.091470	Cucsa.091680	Cucsa.091690	Cucsa.091710	Cucsa.091820	Cucsa.091840	Cucsa.132370	Cucsa.239860	Cucsa.277260	Cucsa.128140	Cucsa.123410	Cucsa.237070	Cucsa.237410	Cucsa.237530	Cucsa.237520	Cucsa.237560	Cucsa.237540	Cucsa.237390	Cucsa.102240	Cucsa.178620	Cucsa.155730	Cucsa.178450	Cucsa.178360	Cucsa.275630	Cucsa.128110	Cucsa.251930	Cucsa.318890	Cusca.017490	Cucsa.328080	Cucsa.248810	Cucsa.088220
9930 NBS-encoding genes	Csa001236	97.3	27.2	26.3	14.4	15.2	42.6	23	21.6	21	41.6	41.5	46.2	42.5	19.1	17.2	18	14.9	13.9	16.6	18.4	21.1	12.6	15.6	57	18.8	41.7	28.6	14.9	18.1	12.9	14.5	13.6	15.1	14.7	13.1	17	25.6	16.4	15	17.7	13.7	27	38.9	45.2	17.4	27.8	46.3	16.9
	Csa001480	23.1	77.2	37.1	18.9	19.4	25.6	21.8	22.3	24.3	28.2	24	28.7	28.3	17.6	15.4	19.9	14.4	15.3	22.6	22.5	23.6	15.4	15.4	22.1	19.9	26.3	49.7	12.9	17.9	16.7	21.7	12.6	12.9	14.4	14.8	17.9	44.5	21.4	16.2	17.4	16.2	53	29.2	27	18.1	62.5	26.5	20.8
	Csa001907	27.7	37	100	18.1	19	31.4	27.1	25.7	24.8	29.5	27.6	28	32	19.6	16.3	19.6	15.7	15.6	18	18.1	19.3	16.8	17.2	27	20.4	28.2	38.6	14.9	18.1	17.1	21	17.2	17.9	16.7	17.5	16	34.7	18.5	16.4	18.1	17.2	38.8	30.1	28.9	18.3	38.4	29.8	17.8
	Csa002354	14.3	17.4	17.9	99.4	73.4	18.3	15.5	15	16	18.8	16.7	17.8	17.5	15.6	13.3	36.5	40.4	40.2	39.9	37.4	35.7	41.5	39.6	14.9	18.9	15.9	16.2	15.9	14.7	31.2	22.6	20.1	31.4	29	35.8	13.8	16.1	36	39.8	16.1	40	17.8	16.3	16.8	17.7	16.9	14.7	21.3
	Csa002355	15.3	19.2	19.2	78.2	99.5	18.9	18	16.7	16.7	17.7	18.6	17.2	17	17.2	15.2	33.7	42.2	33.3	30.7	29.5	34.9	38	39.5	15.4	16.1	17.7	17.1	16.7	15	37.8	23.8	29.1	36.4	34.4	37.8	15.2	17.4	46.5	37.2	15.9	38.2	18.9	16.9	19.2	15.7	19	16.6	16.1
	Csa002384	42.6	28.6	30.3	16.8	17.9	99.2	24.3	23.6	24.1	47.8	51.7	48.5	47.1	18.1	17.6	19.5	16.7	16.2	20.4	19.2	21.1	15.7	15.8	39.6	19.3	69.9	32.4	15.8	17.9	14.3	18.4	16.3	17.3	17.6	15.6	16.4	29.3	20.7	16.6	17.3	16.5	29.5	42.6	47.9	17.3	29.4	47.7	18.2
	Csa002436	20.3	24.5	23.7	13.8	16.3	24.2	44.3	44.1	31.1	22.6	23	18.2	20.8	13.6	15.9	17.9	16.2	16.8	17.6	18.2	20.2	18	16.2	19.7	15.8	22.8	26.1	13.4	14.8	14.8	17.7	15.7	13.6	12.9	14.5	13.2	23.6	16.5	14.4	15.8	16.6	26.7	21.7	23.3	16.1	26	22	15.1
	Csa002437	22.6	24.8	26.1	15.1	17.9	24.8	98.9	60.7	35	23.9	23.6	22.6	25.2	15.8	17.1	19.7	16.6	16.1	19.3	20	22	17.6	15.2	22.1	17.7	23.9	27	16.3	14.8	16.2	16.9	16.6	15.7	15.8	15.6	16.3	23	18.5	15.8	16.8	16.8	25.5	23.8	25	17.1	24.7	24.9	17.5
	Csa002438	22.4	24	25.1	14.4	17	24.4	62.4	100	33.8	24.1	22.9	22.3	25.1	15.1	18.2	19.5	16.3	16.3	21.5	19.5	22.7	18.5	15.9	20.9	17.5	24.7	26.5	15.2	14.6	16.8	16.6	18.2	15.7	15.8	16.4	16.9	24.6	19.5	16.4	15.1	17.3	26	23.3	24.1	16.7	24.5	25.1	18.1
	Csa002698	23.2	24.3	24.8	15.9	16.3	25.3	35.9	33.4	100	25.7	24.9	24.3	26.8	16	16.6	17.9	15.7	14	19	19	21.4	14	14.6	21.6	14.8	24.7	27.9	14	15	14.9	14.3	15.2	16.6	15.1	14.9	15.7	23	18.2	15.5	13.9	14.9	25.1	25	27.7	16.3	24.9	26.9	15.9
	Csa002745	11.4	11.5	13.4	9.8	9.9	12.6	12.6	13.2	11.7	13.3	12.5	11.7	11.9	16.8	12.9	11.5	9.1	11.6	13.3	11.5	13.5	11.2	8.5	10.5	17.2	11.2	12.3	10.8	17.3	10	11.5	11.5	8.8	11.3	10.1	12.4	10.8	9.8	11.7	15.3	10.2	12	12.7	12.1	17	11.2	11.4	19
	Csa002747	11.5	12.4	14.7	7.8	8.3	13.4	11.8	11.9	12.4	13.2	13.3	11.8	12	16.9	13.5	12.3	8.4	11.4	12.8	11.2	13.3	13	9.6	10.1	19.4	11.8	10.8	10.4	17.9	10	10.8	11.6	9.1	10.4	8.7	11.6	10.3	10	10.5	14.8	11.5	12.7	12.7	12.5	18.5	11.9	12.2	19.3
	Csa002916	31.5	22.3	27.6	12.7	12.8	39.6	18.9	21.4	17.9	32.4	38.4	42.3	31.5	14.6	15.2	11.5	10.9	11.6	16.7	21.3	22.2	10.2	11.2	30	29.4	41.4	23.2	15.5	14	11.8	22.6	15.5	11	13.7	12.7	16	22.8	22.9	11.8	14.7	11.8	22.3	33	30.4	29.4	21.6	38.1	23.5
	Csa002921	43.5	30.7	30.4	18.7	17.4	49.6	24.6	24.2	25.7	97.4	48	50.3	65.6	17	16.6	17.5	16.2	16.3	16.3	17.9	19.5	16.7	16.1	40.7	18.8	48.4	31.6	15.3	17.7	16.2	18.6	15.6	16.3	15.5	15	16.5	30.5	18.4	16.8	16.7	15.9	29.9	47.7	48.8	16.6	31.1	47.4	18.2
	Csa002922	42.6	27.7	27.9	16.8	18.2	53.1	24.2	22.6	24.3	47.5	96.5	47.5	47.3	18.4	17.3	17.5	17.3	16.2	18	17.1	18.4	15.2	16.4	40.6	18.4	52.5	29.8	14.8	17.6	14.6	17.7	16	16.7	17	15.4	17	27.4	20	16.3	16.3	15.6	27.9	41.3	50.2	17.8	28.7	49.2	19.6
	Csa002925	47.9	30.4	31	16	17.9	51.2	25	25.4	27.1	53.6	50.9	97.8	52.5	18.1	18.5	18.8	17.1	17.6	17.9	17.9	21.3	18.9	16.7	43.4	19.6	49.6	31	14.8	18	17.5	18.9	16.1	17.4	15.4	13.7	17.1	30.9	19.1	16.7	16.7	17.5	30.6	47.1	50.2	16.6	30.8	52.6	18.1
	Csa002928	45.3	30.5	31.5	16	17.1	48.8	25.2	25.6	26.3	51	47.1	77.2	50.5	19.1	18.8	18.3	17.5	16.4	17.9	18.3	21.7	17.7	15.8	39.4	21.7	49.2	32.9	15.4	18.4	16.9	20.3	14.7	16.2	15.1	13	18.7	31	18.2	15.8	18	16.5	31.4	45.7	46.6	18.7	31.9	51	20.9
	Csa002955	41.8	29.2	31.5	17.9	17.2	46.4	25	24	25.9	63.1	45.7	49.2	100	17.2	17.2	18.3	16.9	15.6	16	17.8	18.8	16.1	16.5	40.1	18.4	46.1	31.2	15.6	17	15	16	15.1	17.5	15.9	14.7	17.6	30.5	17.9	14.9	16.4	16	30.4	45.8	45.9	16.4	29.8	46.6	17
	Csa003127	20.9	23.3	20.5	15.5	17.7	22.2	20.4	20.9	17.1	22.4	21.3	24.8	22	17.9	18.8	18.7	18.8	18.8	20.5	19.5	18.8	20	19.6	18.7	18.1	22.4	21.3	17.6	17.5	19	18.8	13.8	18.2	16.2	17	20.3	20.4	19.5	17.1	18.2	18.7	18.6	24.2	22.9	21.2	21.7	19.7	20.1
	Csa006282	18.1	16.8	18.8	15.4	14.2	16.8	15.8	14.6	14.1	16.6	17.2	17	16.3	100	19.2	16.6	15.6	13.6	15.1	14.7	17.8	14.2	16.4	15.8	32.2	16.3	18.9	15.8	36.2	17.1	22.5	17.3	15.7	17.1	15	19.6	17	16.7	15.3	33.3	16.2	16.9	16.7	18.1	33	17.3	17.5	52
	Csa006679	18.6	23.8	20.1	45.8	41.1	20.7	17.7	19.1	17.2	21.6	17.7	20.2	19.4	16.7	19.7	57.8	52.1	52.5	67.9	70.4	69.2	55.7	45.3	21.2	17.2	20.4	19.6	22.6	18.8	34	28	23.2	26.7	28.9	31.2	17.6	18.2	33.1	78.7	21.9	49.8	21.7	20.7	18.5	16.2	20	19.4	22.2
	Csa006693	17.6	16.2	16.3	13.8	15.4	19.5	17.1	18.2	16.6	17.2	17.3	18.9	17.4	19.5	99.9	17	12.9	13.6	19	17.4	19.9	14.8	14.6	14.6	19.2	18.2	16.4	34.3	16.2	13.5	17.4	17.2	14.2	16	16.4	56.5	17.6	17.9	14.2	18	13.9	16.3	16.5	18.5	19.3	16.5	17.3	19.3
	Csa006711	15.6	16.8	17.3	43.3	35.3	18.6	17.6	16.7	16.6	16.5	16.1	15.9	16.7	16.5	13.8	99.2	72.1	78.6	41	41.5	44.4	71.6	60.9	14.9	15.5	16	15.4	15.9	15.2	31	25.1	24.9	32.3	29.3	28.9	17	16.2	31.4	49.8	13.2	55.5	18	16.1	17	15	17.8	16.5	15.6
	Csa006724	7.6	9.1	11.8	36.2	37.6	10.9	13	11.3	10.5	13.5	10.3	12.8	10.3	9.6	8.7	45	50.3	60.1	32.3	32.7	33.5	59.3	66	11	13.3	11.3	7.7	11.6	10.2	27.8	14.7	14	28.6	24.7	31.8	10.2	8.3	23.7	45.1	7.5	51.6	9.5	9.6	6.9	10	10.1	10.3	12.1
	Csa006742	11.3	13.7	15.2	44	46.3	21.5	15.9	16.5	16.6	17.6	17.4	17.9	16.5	15.1	13.3	63.2	97.7	68.2	54.9	56.7	60.7	65.6	61.7	14.7	22.2	18	14.1	12.5	14.4	36.2	26.7	24.7	38.6	32.7	38.3	13.8	13.8	38.2	56.4	12.6	67.5	13.3	13.7	17.6	16.4	13.6	14.8	26.4
	Csa006744	13.1	15.2	14.5	46.5	32.3	17.2	15.7	15.8	12.8	15.5	14.3	14.3	15.2	16	14.7	81.9	69.1	97.6	42.1	41.3	52	63.7	65	13.9	13.7	14.4	14	16.3	16.9	31.4	26.4	23.4	33.5	31.4	32.1	16.2	13.6	32.2	52.5	10.9	56.7	14.2	13	14.2	14	16.1	14.6	14.7
	Csa006756	17	18.2	16.5	41.3	29.1	18.9	18.5	19.9	17.6	16.5	18.1	16.3	16.6	17.5	18.4	41.6	49.1	38.9	98.2	59.7	58.3	42.1	42.7	16.5	13.9	18.4	16.8	17.5	16.5	32.9	24.1	25.9	28.5	29	27.1	17.2	16.9	27.9	73.8	15.2	41	18.1	16.5	15.3	14.2	18	15.5	14.4
	Csa006757	14.1	15.6	15.5	42.2	31.6	18.2	16.5	15.7	16	16.8	16.7	16.3	16.3	14.9	11.9	38.3	55.2	41.8	54.3	82.6	50.3	43.1	48.4	14.1	13.6	16.2	16	14.6	13.7	32.6	24.5	18	27.7	25.6	28	13.8	14.8	24.5	62.6	14.5	45	17.2	15.7	17	15.8	16.9	15.6	14.1
	Csa006758	16.8	16.1	16.7	37.8	36.4	18	18.2	17.8	16.6	16.4	16.2	15.5	15.3	17.4	16.6	46.3	47.4	46.5	64	60.9	98.5	49.3	41.8	15.4	17	17.4	14.7	16.7	15.4	33.9	23.8	23.7	29.6	27	31.3	16.4	15.6	30.5	64.9	17.7	44.3	15.8	14.8	16.5	15.6	15.4	16.3	18
	Csa006768	13.8	16	16.5	43.1	33.3	16	16.7	16.1	12.4	16.2	15.9	14.3	17	17.5	14.3	65.8	66	61.3	37.6	36.5	42.4	98.8	63.5	13.9	14	14.5	14.8	15.6	15.2	33.5	28	27.4	32.1	32.2	32.5	16.2	13.7	33.5	49.5	12.4	56.5	16.2	14.3	15.5	13.7	16.7	14.7	14.3
	Csa006769	15.3	15.2	17.1	40.5	42.3	16.9	15.6	16.3	15.3	16.6	16.6	16.5	16.1	17.7	14.7	64.1	63.4	67	51.5	53.9	50.2	68.1	97.6	15.5	20.8	16.1	15.1	15.3	14.6	33.6	25.3	27.9	33.9	32.3	35.4	14.5	15.3	32.9	52.9	15.5	56.3	16.3	15.1	17.9	19.6	16	15	24.2
	Csa006843	64.5	31.7	29.2	21.2	21.1	42.6	24.3	22.1	25.5	45	45.4	47.3	42.5	20.9	17.2	20.5	21.5	20	22.2	19.5	20.7	21.5	19.8	97.6	21.9	42.4	28	15.2	17.6	19.3	18.9	14	18.3	18.7	16.4	17.2	28.5	17.5	20.1	18.6	18.1	32.1	44.4	50.1	20	32.7	51.5	18.8
	Csa007358	18	19.4	18.8	15.9	14.2	17.9	16.5	15.4	14.7	17.3	16.1	15.5	16.7	35.2	16.4	15.2	14.9	13.8	14.6	13.1	16.2	14.2	15	15.8	98.2	17	20	17.1	45.2	16.2	19.2	15.8	12.4	14.5	12	17.9	17.4	15.8	14.9	28.2	15.1	18.4	17.2	19.9	50.2	19.6	19.2	31.2
	Csa008307	43.2	29.1	28.4	16.2	17.8	71.3	24.5	24.6	25	46.5	51.3	47.4	46.9	17.5	18.1	17.8	16.8	15.1	19.1	18	20.5	15.1	15.5	38.9	19.2	98.9	30.8	16.3	17.2	14.1	17.4	15.7	16.3	16.8	15.7	16.5	29.3	19.6	15.7	17	15.8	30.1	42	48.9	17.8	29.1	49.8	18
	Csa008754	23.8	49	38.7	12	12	26.1	21.9	24.2	23.4	31.3	24.6	24.4	28.8	16	12.1	12.3	8	8.6	15	20	15.9	8.8	9.4	21.9	26.8	26.4	73.6	10.5	12.3	10	16.5	11.3	7.1	9.5	9.9	13.3	73.8	20.6	9.4	16.8	10.3	57.5	31.7	22	20.7	53.2	22.9	20.7
	Csa009413	15	15.7	14.9	16.4	16.9	16.5	16.3	15.2	14	15.4	14.8	15.9	15.6	16	34.4	18.4	13.5	15.2	17.7	20.3	23.8	16.3	14.8	13	20.9	16.3	15.1	100	16.4	14.2	19.9	16.6	15.2	14.6	15.9	32.7	15.6	21	15.2	16.7	14.8	16.7	15.3	14.9	20.2	15.1	14.8	18.8
	Csa009587	17.4	21.5	21.5	15.7	15.7	21.5	14.8	14	15.5	18.1	16.4	19.2	16.9	37.9	17.1	19.5	15.5	16.8	20.1	21	21.8	15	13.6	15.6	51.8	17.6	18.7	16.3	99.5	14.1	19.3	15.6	12.4	15.2	12.7	18.7	18.4	22.9	15.2	32.3	15.1	21.1	16.8	23.4	53.7	21	19.9	39.1
	Csa009602	17.3	19.4	19.8	35.4	36.6	19.8	19.4	19.8	19.6	19.2	19.2	18.3	18.3	20.9	19.1	32.4	33.5	33.1	29.9	30.5	34.7	35	33.4	17.1	17.5	18.7	20.2	19.8	16.5	99.8	35.6	43.1	52.2	44.8	37.6	18.9	20.9	34.1	33.8	18.1	35	20.2	16.4	17.1	17.1	20.1	18.6	17.9
	Csa009604	14.9	26.4	22.7	19.7	25.4	19.3	17.1	17.7	13.7	21.4	16.8	16.9	18.3	26.5	20.7	20.7	21.5	19.8	20.3	21.1	22.1	21.5	22.3	15.7	20.4	18.6	22.9	20.9	22.7	27.4	71.3	44.9	26.6	42.9	29.6	25.2	23.1	18.7	22	23.5	24.8	24.5	17.7	20.4	22.2	25.5	21.2	20
	Csa009605	13.3	17.2	17.1	15.7	20.6	16.8	17	15.5	18.1	14.6	15.4	14.9	15.8	16.1	17.6	16.8	19.2	18.4	14.1	13.7	20.3	19.4	25.2	15	10.1	17.3	16.7	13.5	11.5	24.7	88.7	83.6	44	49.8	27	12.1	16.1	20.5	23.2	11.7	24.8	14.4	16.8	15	12.5	16.1	15.2	9.3
	Csa009607	14.7	18.1	16.6	22	28.5	16.7	17.4	17.7	16.4	15.6	16.9	16.9	14.9	17.9	16.7	25.4	24.6	26.2	26	22.8	26.2	28.1	29.8	15.6	14.7	16.3	16.4	16.3	13.9	41.3	53.4	100	42.2	53	31.2	16.4	17.1	28.5	29.1	16.5	26.6	19	15	14.2	15.6	18.3	15.2	15.1
	Csa009608	15.2	14.5	17.9	33.3	35.4	18.2	15.7	15.6	16.6	16.8	16.7	17.1	16.8	16.1	14.2	30.3	33.1	33	27.7	26.8	30.9	35.9	32.7	14.4	14	16.3	15.2	15.2	12.9	46.6	32.7	40.7	100	41.9	35.2	13.9	15	31.8	32.9	14.7	34.1	15.9	15.6	15.6	14.3	15.6	14.9	15.5
	Csa009775	14.8	15.3	15.6	30.9	27.8	16.9	15.6	14.7	13.3	14.9	16.1	14.3	15.2	16.9	16	24.1	30.3	24.5	23.6	22.4	28	26	29.8	13.7	12.1	15.7	15.9	14.6	14	39.2	42.7	49.9	40.4	100	32.8	16	15	28.3	29	13.1	30.5	17	14.8	14.7	14.5	16.2	15.7	14
	Csa009776	16.1	23.2	21.2	20.7	23.6	18.3	14.3	15.7	18	19.6	15	16.6	20.8	21.1	16.7	23.5	22.4	23.5	22.3	21.1	22.2	24	24.9	16.8	17.1	16.3	17.6	16.8	18.3	25.3	34.6	26.9	26.2	36.5	25.5	17.8	17.9	20.2	23.2	21.9	23.4	24.9	14.2	19.6	19.7	24.7	19.3	18.6
	Csa009778	15.2	13.9	14.7	33.3	21	12.1	15.5	16.6	15.4	12.8	13.3	12.2	12.9	15.8	15.9	19.8	32.5	21.2	20.5	21.4	24	20.4	26	13.8	11.9	11.9	16.6	14.6	10.5	81.9	36	26	32.1	26.9	22.5	13.6	14.4	22	23.1	13.2	22.2	14	11	12.8	12.3	13.4	13.1	11.8
	Csa009781	16.2	17.8	19.5	33.3	31.5	18.8	18.4	19.5	17.3	15.9	16.9	16.1	15.1	17.3	20.5	24.3	28.1	26.3	24.6	22.7	30	28.7	29.7	15.6	12.4	17.8	17.4	20	13.6	37.1	34	31.2	33.2	34.8	99.9	20	17.6	29.8	28.9	16.4	28.2	17	16.1	14.8	12.9	16.8	16.1	14.4
	Csa010121	17.4	17.7	16.1	14.5	15.1	18.2	16.1	17	15.7	16.8	16.9	18.8	17.6	19.9	56.5	20.8	14.8	15.7	17	17.6	20.4	16.7	14.9	15.1	21.4	16.4	18.3	32.7	18.1	12.5	19	16.4	14	16.1	15.2	99.9	17.9	16.9	13.7	19.2	14.7	17.9	16.9	18.8	20.3	16.8	18.6	19.3
	Csa012256	27.8	43.5	35.5	15.8	16.5	31.2	24.3	25	25	30.5	27.1	27.6	31.8	19.8	17.3	18.1	14.5	15.7	16.1	17.1	18.5	14.8	15.8	27	21	29.6	66.6	16.5	16.7	15.5	19.9	16	14.9	15.9	14.7	17.8	95.2	18.8	15.3	18.1	15	46.7	30	28.9	18.9	44.9	29.7	19.2
	Csa012262	13.2	16	16.3	44.8	44.6	18.2	16.3	16.6	13.9	16.5	17.2	16.4	15	15.2	14.8	30.9	38.1	30.9	27.3	23.8	30.8	34.6	34.8	12.7	13.9	16.7	15.2	17.1	14.8	33.3	22.1	27.3	31.9	30.7	32.7	13.9	16.4	97.5	32.9	14.6	35.3	16.7	15.7	18.3	13.9	16.1	16.3	15
	Csa012269	14.9	16	16.2	40.8	36.4	17.2	15.2	15.9	15.6	16.3	15.6	15.2	15	15.4	13.5	47.5	50.7	48.3	69.9	67.7	60.7	50.8	44.6	15.6	14.9	15.7	14.6	15.3	14.1	32	24.9	25.1	30	27.7	29.1	13.4	14.7	28.8	97.8	15.6	45.2	17.1	15.2	16.1	13.2	15.3	15.2	17.5
	Csa012278	18.4	16.6	18.7	17.4	16.5	18.4	17.8	15.4	14.5	16.6	16.2	16.2	16.8	38.8	18.6	15.4	15.9	12.6	15.2	16.3	21.4	13.6	16.2	17.1	29	17.5	19.8	17.7	33.4	16	20.6	16.8	15.3	15.6	15	19.6	17.9	17.4	16.7	99.7	17.3	18.4	16.3	17.1	30.3	18.4	16.7	32.4
	Csa012551	13.6	17.7	16.7	41.5	34.5	17.2	16.8	16.9	14.8	16.3	15.3	16	15.3	17.1	13.4	50.2	58.5	51.4	35.9	39.1	42.6	54.8	52	14.1	16.2	15.4	15.2	14.1	15.3	32.4	25.9	26.3	32.6	32.1	30	13.9	16	31.1	46.6	15.2	93.8	17.8	13.8	15.9	15.8	17.7	15.7	17.7
	Csa012579	26.9	66.4	42.1	23.2	22.8	31.3	23.3	22.8	22.1	35.4	31	30.8	32.3	19.3	18.1	17.1	15.1	15.5	17.6	20.4	19.8	12.7	18.4	25.2	26.2	33.9	52.6	22.9	22.5	20.6	12.3	11.5	13.5	13.4	18.9	22.7	55.6	16.8	17.3	23.1	16.7	73.9	36.2	26	24.4	60.2	27.7	19.8
	Csa017609	40.2	30.6	30.6	16.9	16.7	43.3	24.6	23.3	25.2	46.2	41.2	45	47.1	18.1	16.5	17.3	15.3	14.9	17.9	16.3	17.9	14.5	14.8	38.7	19.4	42.4	30.9	15.6	16.9	14.5	17.6	15.1	15.7	15.4	14.6	17	29.6	18.2	15.3	16.4	14	29.7	99.3	42.8	17.9	31.3	43.2	17.5
	Csa017644	13.5	12.4	12.2	14.7	15	13.3	13.6	12.6	15.3	15.2	15.8	11.2	15.2	13.9	10.5	14.3	13.7	13.7	17.2	15.1	16	12.9	14.3	11.6	15.3	13	12.4	12.5	14.3	13.1	15.8	14	12.5	13.1	12.9	10.4	11.2	12.4	14.6	16	15.1	13.2	12.2	16	17.6	12	14.5	18
	Csa018159	44	30.3	28.8	15.5	16.6	49.3	25.2	23.8	26.8	45.5	47.7	54.6	46.7	19.5	16.5	17.9	16.3	13.9	17.1	19	19.8	14	15.2	41.4	24	49.1	29.9	14.8	18.6	16	19.5	13.1	15.2	15.5	14.5	16.9	27.9	20.6	14.9	17.6	15.6	31.2	43.3	98.2	21.6	32.5	79.2	22.1
	Csa018210	15.4	18.6	19.5	14.5	13.9	19.3	14.5	13	16.4	16.9	14.4	16.2	16.9	35.9	17.5	15.4	13.3	13.8	17.9	17.6	18.3	13.6	14	12.6	60.6	16.5	18.6	16.4	46	15.2	17.9	16.8	10.7	12.4	12.4	17.9	18.4	17.5	13.2	29.8	12.6	18.9	16.7	19.7	93.6	19.2	16.5	35.4
	Csa019939	24.2	62.8	38.3	16.2	17	24.9	22.6	22.7	21.6	27.4	23.8	23.8	27.5	15.9	15.7	19.2	14.2	14.8	18.1	15.5	17.5	13.3	14.2	25	19	25.1	58.9	12.6	17.8	14	17.3	15.9	14.7	14.4	14.5	17.6	43.3	19.4	14.8	17.4	16	54.8	27.9	25.3	16.5	98.5	24.9	16.8
	Csa020328	47.2	29	29.9	14.7	16.5	48.8	25.4	24.8	26.7	45.8	48	49.8	46.5	17.9	17.1	18.1	15.7	15.2	15.2	17.3	17.7	16	15.2	43.1	20.6	50.1	29.6	14.8	18.2	15.9	18.6	14.2	14.6	16.1	13.2	18.2	27.8	19.6	15.2	15.8	15.5	28.7	42.4	78	18.1	29.1	97.2	18.7
[truncated: 9 more columns]
