# Supplementary material for: Genome-wide analysis of NBS-encoding disease resistance genes in Cucumis sativus and phylogenetic study of NBS-encoding genes in Cucurbitaceae crops
Source: BMC Genomics. 2013 Feb 19;14:109. doi: 10.1186/1471-2164-14-109 (PMC3599390; doi:10.1186/1471-2164-14-109)
Supplement: Additional file 5 — Motif patterns of NBS-encoding genes in cucumbers (Cucumis sativusL.). (A) CC-NBS family (B) TIR-NBS family [file 1471-2164-14-109-S5.xls]

## Sheet: Additional file 5A
Additional file 5A The motif patterns of CC family of R proteins in cucumber
1)CC-NBS-LRR
Name	CC			NBS										LRR
>Cucsa.017460	C1		C3	P-loop	RNBS-A-nonTIR	Kinase-2	RNBS-B	RNBS-C	GLPL	RNBS-D-nonTIR	CNBS-1	CNBS-2	MHDL	L1	L2	L1	L3	L4	L5	L6
>Cucsa.091880				P-loop	RNBS-A-nonTIR		RNBS-B	RNBS-C	GLPL	RNBS-D-nonTIR	CNBS-1		MHDL	L1	L1	L2	L7	L2	L7	L6	L2	L6	L2	L6	L7	L7	L2	L7	L6	L4	L2	L7	L6	L2	L6
>Cucsa.094580	C1	C2	C3	P-loop	RNBS-A-nonTIR	Kinase-2	RNBS-B	RNBS-C	GLPL					L1	L3	L4	L5	L7	L6	L6	L4	L2
>Cucsa.094650	C1		C3	P-loop	RNBS-A-nonTIR	Kinase-2	RNBS-B	RNBS-C	GLPL	RNBS-D-nonTIR	CNBS-1	CNBS-2	MHDL	L1	L1	L2	L3	L4	L5	L7	L2	L6	L6
>Cucsa.128030	C1	C2	C3	P-loop	RNBS-A-nonTIR	Kinase-2	RNBS-B	RNBS-C	GLPL	RNBS-D-nonTIR	CNBS-1	CNBS-2	MHDL	L1	L2	L3	L4	L5	L7	L7	L1	L2	L7
>Cucsa.128100	C1	C2	C3	P-loop	RNBS-A-nonTIR	Kinase-2	RNBS-B	RNBS-C	GLPL	RNBS-D-nonTIR	CNBS-1	CNBS-2	MHDL	L1	L1	L1	L2	L3	L4	L5	L7	L6	L6	L1	L1	L6
>Cucsa.128110	C1	C2	C3	P-loop	RNBS-A-nonTIR	Kinase-2	RNBS-B	RNBS-C	GLPL	RNBS-D-nonTIR	CNBS-1	CNBS-2	MHDL	L1	L2	L3	L4	L5	L7	L6	L2	L1	L6	L7
>Cucsa.128130	C1	C2	C3	P-loop	RNBS-A-nonTIR	Kinase-2	RNBS-B	RNBS-C	GLPL	RNBS-D-nonTIR	CNBS-1	CNBS-2	MHDL	L1	L2	L4	L1	L7	L6
>Cucsa.128140	C1		C3	P-loop	RNBS-A-nonTIR	Kinase-2	RNBS-B	RNBS-C	GLPL	RNBS-D-nonTIR	CNBS-1	CNBS-2	MHDL	L1	L1	L1	L2
>Cucsa.132370	C1		C3	P-loop	RNBS-A-nonTIR	Kinase-2	RNBS-B	RNBS-C		RNBS-D-nonTIR	CNBS-1	CNBS-2	MHDL	L1	L2	L3	L4	L5	L7	L7	CNBS-2		L4	L5	L7	L6
>Cucsa.133510			C3	P-loop		Kinase-2		RNBS-C	GLPL	RNBS-D-nonTIR	CNBS-1		MHDL	L1	L1	L6	L2	L2
>Cucsa.163670	C1	C2	C3	P-loop	RNBS-A-nonTIR	Kinase-2	RNBS-B	RNBS-C	GLPL	RNBS-D-nonTIR	CNBS-1	CNBS-2	MHDL	L1	L1	L2	L3	L4	L5	L7	L1	L6	L6
>Cucsa.189390				P-loop	RNBS-A-nonTIR		RNBS-B	RNBS-C	GLPL	RNBS-D-nonTIR	CNBS-1		MHDL	L1	L2	L6	L1	L6
>Cucsa.237070				P-loop	RNBS-A-nonTIR		RNBS-B	RNBS-C	GLPL				MHDL	L1	L1	L2	L6	L7
>Cucsa.328080	C1	C2	C3	P-loop	RNBS-A-nonTIR	Kinase-2	RNBS-B	RNBS-C	GLPL	RNBS-D-nonTIR	CNBS-1	CNBS-2	MHDL	L1	L1	L2	L3	L4	L5	L7	L6	L2	L1	L1	L6
>Cucsa.338110			C3	P-loop	RNBS-A-nonTIR	Kinase-2	RNBS-B	RNBS-C	GLPL	RNBS-D-nonTIR	CNBS-1	CNBS-2	MHDL	L1	L1	L1	L3	L4	L5	L7	L6	L6	L6	L1	L2
>Cucsa.338190	C1		C3	P-loop	RNBS-A-nonTIR	Kinase-2	RNBS-B	RNBS-C	GLPL	RNBS-D-nonTIR	CNBS-1	CNBS-2	MHDL	L1	L1	L2	L1	L2	L6
2)NBS-LRR
Name				NBS										LRR
>Cucsa.017490					RNBS-A-nonTIR		RNBS-B	RNBS-C	GLPL	RNBS-D-nonTIR			MHDL	L1	L2	L7	L7	L6	L2	L6	L6	L1	L6	L2
>Cucsa.088220					RNBS-A-nonTIR		RNBS-B	RNBS-C	GLPL	RNBS-D-nonTIR	CNBS-1		MHDL	L1	L2	L7	L7	L6	L6	L6	L2	L7	L2	L6	L2	L6
>Cucsa.094560					RNBS-A-nonTIR	Kinase-2	RNBS-B	RNBS-C	GLPL					L1	L1	L3	L4	L5	L7	L6	L6	L6	L1	L2
>Cucsa.094660	C1		C3	P-loop	RNBS-A-nonTIR	Kinase-2	RNBS-B	RNBS-C	GLPL	RNBS-D-nonTIR	CNBS-1	CNBS-2	MHDL	L1	L1	L1	L3	L4	L5	L7	L6	L7	L4	L2	L2
>Cucsa.094670	C1		C3	P-loop	RNBS-A-nonTIR	Kinase-2	RNBS-B	RNBS-C	GLPL	RNBS-D-nonTIR	CNBS-1	CNBS-2	MHDL	L1	L1	L1	L3	L4	L5	L7	L6	L7	L4	L1	L2
>Cucsa.178360				P-loop	RNBS-A-nonTIR		RNBS-B	RNBS-C	GLPL	RNBS-D-nonTIR			MHDL	L1	L1	L2	L7	L7	L1	L6	L6	L7	L7	L2
>Cucsa.178620	C1		C3	P-loop	RNBS-A-nonTIR	Kinase-2	RNBS-B	RNBS-C	GLPL	RNBS-D-nonTIR	CNBS-1	CNBS-2	MHDL	L1	L1	L2	L3	L4	L5	L7	L5	L6
>Cucsa.239860					RNBS-A-nonTIR		RNBS-B	RNBS-C	GLPL	RNBS-D-nonTIR	CNBS-1		MHDL	L1	L2	L1	L6	L5	L7	L7	L2	L6	L2	L6	L6	L2	L6
>Cucsa.248810	C1		C3	P-loop	RNBS-A-nonTIR	Kinase-2	RNBS-B	RNBS-C	GLPL	RNBS-D-nonTIR	CNBS-1	CNBS-2	MHDL	L1	L1	L1	L1	L3	L4	L5	L7	L6	L2	L1	L2
>Cucsa.251930	C1	C2	C3	P-loop	RNBS-A-nonTIR	Kinase-2	RNBS-B	RNBS-C	GLPL	RNBS-D-nonTIR	CNBS-1	CNBS-2	MHDL	L1	L1	L1	L3	L4	L5	L7	L6	L2		L6	L1	L2
>Cucsa.277260	C1	C2	C3	P-loop	RNBS-A-nonTIR	Kinase-2	RNBS-B	RNBS-C	GLPL	RNBS-D-nonTIR	CNBS-1	CNBS-2	MHDL	L1	L1	L1	L3	L4	L5	L7	L6	L1	L2	L1	L2
>Cucsa.318890					RNBS-A-nonTIR	Kinase-2	RNBS-B	RNBS-C	GLPL	RNBS-D-nonTIR	CNBS-1	CNBS-2	MHDL	L1	L1	L2	L3	L4	L7	L6	L4	L2
>Cucsa.337180	C1		C3	P-loop	RNBS-A-nonTIR	Kinase-2	RNBS-B	RNBS-C	GLPL	RNBS-D-nonTIR	CNBS-1	CNBS-2	MHDL	L1	L1	L2	L6
>Cucsa.338110			C3	P-loop	RNBS-A-nonTIR	Kinase-2	RNBS-B	RNBS-C	GLPL	RNBS-D-nonTIR	CNBS-1	CNBS-2	MHDL	L1	L1	L1	L3	L4	L5	L7	L6	L6	L6	L1	L2
3)RPW8-NBS-LRR
Name	RPW8			NBS										LRR
>Cucsa.102240	C1			P-loop	RNBS-A-nonTIR	Kinase-2		RNBS-C	GLPL	RNBS-D-nonTIR		CNBS-2	MHDL	L1	L1	L1	L2	L2
>Cucsa.123410				P-loop	RNBS-A-nonTIR			RNBS-C	GLPL	RNBS-D-nonTIR			MHDL	L2	L6	L2	L1	L2
4)CC-NBS
Name	CC			NBS
>Cucsa.326910				P-loop	RNBS-A-nonTIR		RNBS-B	RNBS-C	GLPL	RNBS-D-nonTIR	CNBS-1		MHDL	L1	L2	L7

## Sheet: Additional file 5B
Additional file 5B The motif patterns of TIR family of R proteins in cucumber
1)TIR-NBS-LRR
Name	TIR				NBS									LRR
>Cucsa.237410	T1	T2	T3		P-loop	RNBS-A-TIR	Kinase-2	RNBS-B	RNBS-C	GLPL	TNBS-1	RNBS-D-TIR	MHDL	L1	L2
>Cucsa.237440	T1	T2	T3		P-loop	RNBS-A-TIR	Kinase-2	RNBS-B	RNBS-C	GLPL	TNBS-1	RNBS-D-TIR	MHDL	L1	L2
>Cucsa.237540	T1	T2	T3	T4	P-loop	RNBS-A-TIR	Kinase-2	RNBS-B	RNBS-C	GLPL	TNBS-1	RNBS-D-TIR	MHDL	L1	L2	L3	L5	L5	L7	L7
>Cucsa.237560	T1	T2	T3	T4	P-loop	RNBS-A-TIR	Kinase-2	RNBS-B	RNBS-C	GLPL	TNBS-1	RNBS-D-TIR	MHDL	L1	L2	L3	L4	L5	L5	L7
>Cucsa.237390	T1		T3	T4	P-loop	RNBS-A-TIR	Kinase-2	RNBS-B	RNBS-C	GLPL	TNBS-1	RNBS-D-TIR	MHDL		L2	L3	L4	L5	L6	L7
>Cucsa.338650	T1	T2	T3	T4	P-loop	RNBS-A-TIR	Kinase-2	RNBS-B	RNBS-C	GLPL	TNBS-1	RNBS-D-TIR	MHDL	L1	L2	L3	L6	L6	L7	L3
>Cucsa.178450	T1	T2	T3	T4	P-loop	RNBS-A-TIR	Kinase-2	RNBS-B	RNBS-C	GLPL	TNBS-1	RNBS-D-TIR	MHDL	L1	L2	L3	L4	L5	L7
>Cucsa.275630	T1	T2	T3	T4	P-loop	RNBS-A-TIR	Kinase-2	RNBS-B	RNBS-C	GLPL	TNBS-1	RNBS-D-TIR	MHDL			L3	L3	L4	L5	L6	L7
>Cucsa.091840	T1	T2	T3	T4	P-loop	RNBS-A-TIR	Kinase-2	RNBS-B	RNBS-C	GLPL	TNBS-1	RNBS-D-TIR	MHDL			L3	L4	L6	L7
>Cucsa.091470	T1	T2	T3	T4	P-loop	RNBS-A-TIR	Kinase-2	RNBS-B	RNBS-C	GLPL	TNBS-1	RNBS-D-TIR	MHDL	L1	L2	L3	L3	L4	L5	L7
>Cucsa.091820	T1	T2	T3	T4	P-loop	RNBS-A-TIR	Kinase-2	RNBS-B	RNBS-C	GLPL	TNBS-1	RNBS-D-TIR				L3	L3	L3	L4	L5	L6	L7
2)NBS-LRR
Name					NBS									LRR
>Cucsa.237520					P-loop	RNBS-A-TIR	Kinase-2	RNBS-B	RNBS-C	GLPL		RNBS-D-TIR	MHDL	L1	L2	L3	L5	L5	L7
>Cucsa.155730					P-loop	RNBS-A-TIR	Kinase-2	RNBS-B	RNBS-C	GLPL	TNBS-1	RNBS-D-TIR	MHDL	L1	L2	L3	L5	L5	L5	L7	L3
>Cucsa.091690					P-loop	RNBS-A-TIR	Kinase-2	RNBS-B	RNBS-C	GLPL	TNBS-1	RNBS-D-TIR	MHDL	L1		L3	L4	L5	L6	L7
>Cucsa.091680					P-loop	RNBS-A-TIR	Kinase-2	RNBS-B	RNBS-C	GLPL	TNBS-1	RNBS-D-TIR			L2	L3	L6	L7
>Cucsa.091710					P-loop	RNBS-A-TIR	Kinase-2	RNBS-B	RNBS-C	GLPL	TNBS-1	RNBS-D-TIR	MHDL			L3	L5	L6	L7
>Cucsa.292710					P-loop	RNBS-A-TIR	Kinase-2	RNBS-B	RNBS-C	GLPL	TNBS-1	RNBS-D-TIR	MHDL			L3	L3	L4	L5	L6	L7
>Cucsa.091780			T3		P-loop	RNBS-A-TIR	Kinase-2	RNBS-B	RNBS-C	GLPL	TNBS-1	RNBS-D-TIR	MHDL	L1		L3	L3	L4	L5	L6	L7
>Cucsa.249360					P-loop	RNBS-A-TIR	Kinase-2	RNBS-B		GLPL	TNBS-1	RNBS-D-TIR	MHDL	L1	L4
>Cucsa.089350					P-loop	RNBS-A-TIR	Kinase-2	RNBS-B	RNBS-C	GLPL	TNBS-1	RNBS-D-TIR	MHDL	L3	L4	L5	L6	L7
3)TIR-NBS
Name	TIR				NBS
>Cucsa.338660	T1	T2	T3	T4	P-loop	RNBS-A-TIR	Kinase-2	RNBS-B	RNBS-C	GLPL	TNBS-1
>Cucsa.091460	T1	T2	T3	T4	P-loop	RNBS-A-TIR	Kinase-2	RNBS-B	RNBS-C	GLPL	TNBS-1	RNBS-D-TIR	MHDL	L1	L2
4)NBS
Name					NBS
>Cucsa.237530					P-loop	RNBS-A-TIR	Kinase-2	RNBS-B	RNBS-C	GLPL	TNBS-1
